# Supplementary material for: Developing and Piloting a Novel Ranking System to Assess Popular Dietary Patterns and Healthy Eating Principles
Source: Nutrients. 2022 Aug 19;14(16):3414. doi: 10.3390/nu14163414 (PMC9415867; doi:10.3390/nu14163414)
Supplement: Supplementary file 1 [file nutrients-14-03414-s001.zip]

Archive with 1 entries (1 files):
- nutrients-1858892-supplementary.pdf
